# Supplementary material for: Improving Cofactor Promiscuity of HMG-CoA Reductase from Ruegeria pomeroyi Through Rational Design
Source: Biomolecules. 2025 Jul 7;15(7):976. doi: 10.3390/biom15070976 (PMC12292504; doi:10.3390/biom15070976)
Supplement: Supplementary file 1 [file biomolecules-15-00976-s001.zip]

Archive with 1 entries (1 files):
- biomolecules-3647763-supplementary.pdf
